# Supplementary material for: Nitrogen input by bamboos in neotropical forest: a new perspective
Source: PeerJ. 2018 Nov 29;6:e6024. doi: 10.7717/peerj.6024 (PMC6275114; doi:10.7717/peerj.6024)
Supplement: Supplemental Information 1 [file peerj-06-6024-s001.xlsx]

## Sheet: Bamboo-culms' density
Sample (plot)	Number of clumps	Number of culms
1	5	26
2	2	6
3	9	61
4	11	85
5	12	63
6	14	61
7	21	120
8	8	63
9	10	72
10	3	37
11	5	33
12	8	65
13	13	77
14	15	67
15	7	41
16	12	65
17	7	41
18	14	95
19	1	5
20	3	12
21	5	38
22	1	4
23	7	81
24	13	78
25	14	116
26	12	70
27	9	46
28	6	40
29	5	34
30	5	19
31	1	4
32	4	58
33	1	10
34	2	7
35	10	64
36	12	58
37	12	62
38	18	97
39	9	40
40	7	50
41	1	23
42	3	20
43	2	16
44	5	69
45	5	23
46	3	20
47	13	70
48	9	63
49	4	25
50	3	25
51	0	0
52	7	33
53	2	7
54	1	3
55	6	44
56	10	70
57	3	15
58	8	46
59	11	82
60	4	40
61	4	37
62	6	48
63	1	4
64	0	0
65	2	21
66	6	46
67	5	43
68	11	82
69	8	54
70	9	77
71	6	43
72	4	27
73	0	0
74	0	0
75	4	69
76	3	54
77	6	29
78	10	62
79	11	82
80	2	10
81	3	39
82	4	23
83	0	0
84	2	11
85	2	10
86	1	8
87	2	27
88	1	4
89	2	55
90	4	42
91	2	31
92	6	47
93	1	9
94	5	33
95	4	58
96	2	21
97	2	12
98	4	13
99	1	4
100	0	0
Total	579	4000

## Sheet: Bamboo-leaf biomass per culm
Sample (culm)	Leaf biomass per culm Lb (g)
1	108.64		The lower limit (LL) and upper limit (UL) of 95% confidence interval, obtained by bootstrap (1000 resamples), is 316.2 and 701.2 respectively (the median is 506)
2	823.7
3	290.08
4	133.8
5	1404.72
6	741.18
7	509.4
8	502.72
9	247.33
10	189.57
11	456.79
12	593.81
13	190.18
14	951.36
15	398.28
16	1145.48
17	971.04
18	650.64
19	532.29
20	187.55

## Sheet: Bamboo-leaf dry weight; area
Sample (leaf)	Leaf area LA (cm²)	Leaf dry weight Lw (g)	SLA (cm² g-1)
1	26.58	0.126	210.952	Leaf Area =	The lower limit (LL) and upper limit (UL) of 95% confidence interval, obtained by bootstrap (1000 resamples), is 21.5 and 25.2 respectively (the median is 23.2)
2	22.15	0.109	203.211
3	25.33	0.125	202.64	Leaf dry Weight =	The lower limit (LL) and upper limit (UL) of 95% confidence interval, obtained by bootstrap (1000 resamples), is 0.10 and 0.12 respectively (the median is 0.11)
4	23.1	0.113	204.425
5	26.59	0.142	187.254	Specific Leaf Area =	The lower limit (LL) and upper limit (UL) of 95% confidence interval, obtained by bootstrap (1000 resamples), is 196.7 and 210.2 respectively (the median is 204.4)
6	23.54	0.122	192.951
7	26.66	0.138	193.188
8	23.71	0.12	197.583
9	23.96	0.114	210.175
10	25.96	0.132	196.667
11	28.93	0.146	198.151
12	26.56	0.139	191.079
13	25.52	0.13	196.308
14	22.3	0.116	192.241
15	25.08	0.139	180.432
16	25.92	0.125	207.36
17	19.43	0.105	185.048
18	25.6	0.134	191.045
19	26.19	0.129	203.023
20	22.41	0.12	186.75
21	26.37	0.126	209.286
22	23.63	0.122	193.689
23	22.78	0.1	227.8
24	25.65	0.119	215.546
25	27.35	0.149	183.557
26	20.67	0.088	234.886
27	19.54	0.087	224.598
28	17.41	0.078	223.205
29	26.17	0.128	204.453
30	23.67	0.109	217.156
31	18.07	0.081	223.086
32	18.64	0.083	224.578
33	15.4	0.064	240.625
34	15.91	0.07	227.286
35	19.72	0.095	207.579
36	29.29	0.149	196.577
37	18.07	0.08	225.875
38	21.6	0.107	201.869
39	26.75	0.14	191.071
40	23.27	0.116	200.603
41	16.45	0.087	189.08
42	15.82	0.07	226
43	16.97	0.071	239.014
44	14.25	0.063	226.19
45	18.86	0.082	230
46	17.04	0.073	233.425
47	16.8	0.066	254.545
48	21.23	0.114	186.228
49	25.45	0.122	208.607
50	19.89	0.083	239.639
	23.2	0.11	204.4

## Sheet: Estimated BNF
Estimated Biological Nitrogen Fixation (BNF) - Summer				Estimated Biological Nitrogen Fixation (BNF) - Winter
Culms' density	4000			Culms' density	4000
Leaf biomass per culm Lb (g)	506			Leaf biomass per culm Lb (g)	506
Specific Leaf Area SLA (cm² g-1)	204.4			Specific Leaf Area SLA (cm² g-1)	204.4
Leaf area per culm LAc (cm²)	103426			Leaf area per culm LAc (cm²)	103426
Total bamboo leaf area LAt (cm² ha-1)	4.13706e+08			Total bamboo leaf area LAt (cm² ha-1)	4.13706e+08
BNF (summer) ng N cm-2 h-1	34.78			BNF (winter) ng N cm-2 h-1	64.25
Summer days (Jan., Feb., Mar.)	90			Winter days (Jul., Aug., Sept.)	92
Hours of light per day	9			Hours of light per day	8
Hours of light per summer	810			Hours of light per winter	736
N potential fixing per hour (kg N ha-1 h-1)	0.0143887			N potential fixing per hour (kg N ha-1 h-1)	0.0265806
N potential fixing per summer Nf (kg N ha-1)	11.6548			N potential fixing per winter Nf (kg N ha-1)	19.5633

## Sheet: Nitrogen balance
	Reference	Biome	Compartment	Nitrogen (kg N ha-1 y-1)
Inputs	Groppo 2010	Atlantic Forest, Brazil	Ntotal (N-Ninorg+N-Norg)	2.81
	Manarin 2012	Atlantic Forest, Brazil	BNF by legume trees	0.23
	This study	Atlantic Forest, Brazil	free-living BNF (bamboo leaves)	62.6
			Total	65.64
Demand	Sousa-Neto et al. 2011 Vieira et al. 2011	Atlantic Forest, Brazil	Tree growth	86.1
	This study	Atlantic Forest, Brazil	Bamboo growth	8.9
	Sousa-Neto et al. 2011 Silva 2015	Atlantic Forest, Brazil	Fine root (< 2mm)	130
			Total	225
Outputs	Groppo 2010	Atlantic Forest, Brazil	Riverine transport	0.56
	Sousa Neto et al 2011	Atlantic Forest, Brazil	N2O soil emission	0.8
	Ghahi et al. 2013	Tropical Highland Forest, Rwanda	NO soil emission	2
			Total	3.36
Final Balance				-162.72

## Sheet: Info
	General Information
	The bamboo's density information was collected in 2009: Number of culms = 4000; Number of clumps = 579
	The biomass per culm is the median (95% confidence interval by bootstrapping) from 20 healthy culms sampled in the study area (Padgurschi et al. in prep.)
	Bibliography
	Ghehi, N.G., Werner, C., Hufkens, K., Kiese, R., van Ranst, E., Nsabimana, D., Wallin, G., Klemedtsson, L., Butterbach-Bahl, K., Boeckx, P. 2013. Detailed regional predictions of N2O and NO emissions from a tropical highland rainforest. Biogeosciences Discuss, 10:1483-1516.
	Gómez, Sandra Patrícia Montenegro. 2012. Diversidade de bactérias diazotróficas e fixação biológica do nitrogênio na Mata Atlântica. Tese de Doutorado/USP.
	Groppo, Juliano Daniel. 2010. Caracterização hidrológica e dinâmica de nitrogênio em uma microbacia com cobertura florestal (Mata Atlântica), no Parque Estadual da Serra do Mar, núcleo Santa Virgínia. Tese de Doutorado/USP.
	Manarin, Ewerton Caltran. 2012. Potencial de fixação de nitrogênio por leguminosas noduladas e cianobactérias terrestres na Mata Atlântica, SP. Dissertação de Mestrado/Unicamp.
	Martins, S. C., Sousa Neto, E., Piccolo, M.C., Almeida, D.Q.A., Camargo, P.B., Carmo, J.B., Porder, S., Lins, S.R.M., Martinelli, L.M.. 2015.Soil texture and chemical characteristics along an elevation range in the coastal Atlantic Forest of Southeast Brazil. Geoderma Regional, 5: 106–116.
	Silva, Cinthia Aparecida. 2015. Estoque e produção de raiz fina ao longo de um gradicente altitudinal de Floresta Atlântica na Serra do Mar, São Paulo, Brasil. Dissertação de Mestrado/Unicamp.
	Sousa Neto, E., Carmo, J.B., Keller, M., Martins, S.C., Alves, L.F., Vieira, S.A., Piccolo, M.C., Camargo, P., Couto, H.T.Z., Joly, C.A., Martinelli, L.A. 2011. Soil-atmosphere exchange of nitrous oxide, methane and carbon dioxide in a gradient of elevation in the coastal Brazilian Atlantic Forest. Biogeosciences, 8: 733–742.
	Vieira, S.A., Alves, L.F., Duarte-Neto, P.J., Martins, S.C., Veiga, L.G., Scaranello, M.A., Picollo, M.C., Camargo, P.B., Carmo, J.B., Sousa-Neto, E., Santos, F.A.M., Joly, C.A., Martinelli, L.A. 2011. Stocks of carbon and nitrogen and partitioning between above- and belowground pools in the Brazilian coastal Atlantic Forest elevation range. Ecology and Evolution, 1(3):421-434.
